# Supplementary material for: Mesoporous Magnetic Cysteine Functionalized Chitosan Nanocomposite for Selective Uranyl Ions Sorption: Experimental, Structural Characterization, and Mechanistic Studies
Source: Polymers (Basel). 2022 Jun 24;14(13):2568. doi: 10.3390/polym14132568 (PMC9268972; doi:10.3390/polym14132568)
Supplement: Supplementary file 1 [file polymers-14-02568-s001.zip]

Archive with 1 entries (1 files):
- polymers-1749332-supplementary.pdf
